# Supplementary material for: Genome-wide identification and expression analysis of the trihelix transcription factor family in sesame (Sesamum indicum L.) under abiotic stress
Source: Mol Biol Rep. 2023 Aug 16;50(10):8281–95. doi: 10.1007/s11033-023-08640-w (PMC10519867; doi:10.1007/s11033-023-08640-w)
Supplement: Supplementary file 1 — Table S1: Primer sequence for qRT‒PCR; [file 11033_2023_8640_MOESM1_ESM.xlsx]

## Sheet: Sheet1
	Table S1 Primer sequence for qRT-PCR
	Gene name	Forword Primer (5' to 3')	Reverse Primer (5' to 3')
	SiTH1	AATGCCGCAATCTCAGCTTG	CGCTTCTCTTGACCAGCTTTTC
	SiTH2	CTCCCTTCCTTTCAGAAATGGC	ACTTACGCTTGCACTGGTTC
	SiTH3	TGAAGGACATGGTGTTCAGAGG	AGCTTCCTCTTCTTCGGTTGAC
	SiTH4	TGAGTTTCAGGAGGGGTTGAAG	TGTTGTGCTGTTCCTTCTGC
	SiTH5	ATGTGGCCAAGCATGTTTCG	AGATCAAGGCGAGGATAAAGCG
	SiTH6	TTCTCACAGAACACCGCAAC	TGCCATCCATCTGTTCATCG
	SiTH7	TGGCAGCGTGTAAAATGGAC	AATGACCCCTTTCAGCCATG
	SiTH8	AGCTCGGCTACAACAGAAGT	TGTCTTGGAGTCTTCGGGTC
	SiTH9	AACCACCGCACCAAAACAAC	TTGGGGCAGAAGAAGATGATGG
	SiTH10	TGCTTGGGGTGATCGATTTC	TTCTTCAACGTGTCCAAGCG
	SiTH11	AGGGAGGAAATGGAAGCAGC	TCTGCAACTCCAGCTCCTTG
	SiTH12	AAAGAACGGAGAGATGCTAGGG	TCAGTTGCTGTGCCAAATGC
	SiTH13	AATGGGGAGCAGTCGAGATTG	TGCAACACCTTCCACAAAGC
	SiTH14	GCTCGAAGCGATGCAAAGAG	TGTTTTGGAGTCCTCGGCTC
	SiTH15	AGTACTGGGCAAGCATAGAACC	TCAAGCAGCATTTCGTTCCG
	SiTH16	GATCAGAGCTACACCCAAAACG	TGGAAACGCAAGACTCAAGC
	SiTH17	AGACGCATACACACATTGCC	TGAACCCATGTCAAGACTGC
	SiTH18	AGGCCATCATGCACCAATTG	ATGTTCCACTGCATCCCAAC
	SiTH19	AGTTCATCACACACCGACTCC	TTGTTCAACAGACGCCAAGC
	SiTH20	TGGGCTGACTACATTCAGGTTC	GCGACCATCATCAGCTTGTAAC
	SiTH21	CGGGATTCTTGGTAGCTTGC	CTTGTCTGCGCCTGAGTTTT
	SiTH22	AGTTCATCACACACCGACTCC	TAACAAACGCCAAGCACGAC
	SiTH23	CAAGCTGAAACAGGGACAGTTG	TCCATTGACTCCTTCCACTGC
	SiTH24	TGGTGGAGTTGGAAAAGCAG	ATCCAGATCGTTTGGCTTGC
	SiTH25	AATCCCACCCAAGCAACATG	ATGTCTCAGCCCTCTTCTTCG
	SiTH26	TGTTGTTGAGAACCCAGCAC	TGCTGAAGAGGCACATCATG
	SiTH27	TGGATGCAGATCACGTCATG	TCCAACTCCAGCATTTCAGC
	SiTH28	TCTCAGAAACCGAGCAAAGC	TTGTTCTTGCACTGCGTCTG
	SiTH29	TCCACTTCCAGAGAATGCACTC	GCCCTTGACTTCCGAAATTACC
	SiTH30	TCCGACACCAGCCTTAGTCT	ACTTTCCAGCTCCTCTTGCC
	SiTH31	TCACCAAATGCCACAACAGC	TGTTTGGCAGATTGCTGAGC
	SiTH32	AACTATGGAGGCAGAAGGGATG	TCCAGCCACAGCATTCTTTG
	SiTH33	ATTCCCTCTTCTCAGCCGTTAC	AGCGCTCTTTGAGATTGCAG
	SiTH34	GCAACGTCAACTCCGACAAC	TGGATGTGGAGGCAGACATG
	SiH3.3	CGAAATTGCCCAGGACTTCAAG	TTTGGCATGATGGTCACACG
