# Supplementary material for: Genome-wide identification and expression analysis of the trihelix transcription factor family in sesame (Sesamum indicum L.) under abiotic stress
Source: Mol Biol Rep. 2023 Aug 16;50(10):8281–95. doi: 10.1007/s11033-023-08640-w (PMC10519867; doi:10.1007/s11033-023-08640-w)
Supplement: Supplementary file 2 — Table S2: Cis-acting elements identified in SiTH genes [file 11033_2023_8640_MOESM2_ESM.xlsx]

## Sheet: Sheet1
Table S2 Cis-acting elements identified in SiTH genes
sit name	sequence	cis-elements
ABRE	ACGTG	ABA response
ARE	AAACCA	Anaerobic induction
GC-motif	CCCCCG
TGA-element	AACGAC
AuxRR-core	GGTCCAT
TC-rich repeats	GTTTTCTTAC	Defense and stress response
MBS	CAACTG	Drought inducibility
GARE-motif	TCTGTTG	Gibberellin response
P-box	CCTTTTG
TATC-box	TATCCCA
G-box	TACGTG	Light response
TCT-motif	TCTTAC
GT1-motif	GGTTAAT
GA-motif	ATAGATAA
ACE	GCGACGTACC
TCCC-motif	TCTCCCT
MRE	AACCTAA
TCT-motif	TCTTAC
MRE	AACCTAA
GATA-motif	GATAGGA
GA-motif	ATAGATAA
LTR	CCGAAA	Low temperature response
CGTCA-motif	CGTCA	MeJA response
TGACG-motif	TGACG
TCA-element	CCATCTTTTT	Salicylic acid response
WUN-motif	AAATTTCTT	Wound response
