# Supplementary material for: Genome-wide identification and expression analysis of the trihelix transcription factor family in sesame (Sesamum indicum L.) under abiotic stress
Source: Mol Biol Rep. 2023 Aug 16;50(10):8281–95. doi: 10.1007/s11033-023-08640-w (PMC10519867; doi:10.1007/s11033-023-08640-w)
Supplement: Supplementary file 3 — Table S3: The predicted cis-elements in the promoter regions of the sesame trihelix genes [file 11033_2023_8640_MOESM3_ESM.xlsx]

## Sheet: Sheet1
Table S3 Relative Expression profiles of the sesame trihelix genes in different tissues
gene ID	Gene name	root	stem	leaves	flower	capsule	seed
SIN_1021687	SiTH1	0.0103804	0.00383471	0.00409099	0.00187356	0.00282017	0.00725571
SIN_1021674	SiTH2	0.0932125	0.0483614	0.0213444	0.0334156	0.0354026	0.0289559
SIN_1009584	SiTH3	0.00837323	0.0128389	0.00592077	0.00812547	0.012459	0.0117869
SIN_1010837	SiTH4	0.00040029	0.000174236	9.71114e-05	0.000495097	0.00137153	0.000120947
SIN_1008092	SiTH5	0.0515935	0.0450187	0.015553	0.0546614	0.102949	0.00812547
SIN_1007508	SiTH6	4.05483e-05	2.42778e-05	0	2.50181e-05	0	0.000319182
SIN_1013334	SiTH7	0.072293	0.0240692	0.0460709	0.0197774	0.0140171	0.019915
SIN_1013333	SiTH8	0.0412346	0.0293601	0.0508832	0.0849839	0.012459	0.0182411
SIN_1018023	SiTH9	0.0223538	0.0132304	0.0155889	0.0151277	0.0129581	0.0276483
SIN_1010262	SiTH10	0.0626446	0.0425902	0.0338821	0.0620683	0.0571145	0.0750155
SIN_1017501	SiTH11	0.0234652	0.0218433	0.0334156	0.0274573	0.0327279	0.061925
SIN_1017304	SiTH12	0.0122308	0.0216924	0.0334929	0.031833	0.0794762	0.013697
SIN_1008992	SiTH13	0.0251494	0.0162885	0.0115978	0.00601731	0.003545	0.00547345
SIN_1008991	SiTH14	0.0284913	0.0118415	0.00979775	0.0161387	0.007357	0.00608722
SIN_1005532	SiTH15	0.11636	0.132127	0.105599	0.0435857	0.0319066	0.170755
SIN_1013518	SiTH16	0.081522	0.0518325	0.0449148	0.0491499	0.0769465	0.0504151
SIN_1016029	SiTH17	0.00891222	0.0185814	0.015625	0.00143639	0.00850976	0.000764427
SIN_1016078	SiTH18	0.00810672	0.017337	0.0146124	0.00109362	0.00543564	0.000771525
SIN_1002877	SiTH19	0.000129928	0.000128733	0.000200608	0	0	0.000455583
SIN_1012581	SiTH20	0.0233031	0.0123159	0.0228763	0.00914163	0.0149539	0.00779267
SIN_1018587	SiTH21	0.0183255	0.0524347	0.00786684	0.075712	0.0103804	0.010623
SIN_1020903	SiTH22	0.000146854	0.000231505	0.000270891	1.98111e-05	2.83426e-05	0.00130355
SIN_1020555	SiTH23	0.000370904	0.00155738	0.000251585	0.000539284	0.00140035	0.00561434
SIN_1027105	SiTH24	0.0635191	0.0630803	0.0406669	0.0254416	0.0343551	0.0417137
SIN_1026536	SiTH25	0.0143779	0.0165541	0.00768716	0.020665	0.0284256	0.0205223
SIN_1022988	SiTH26	0.00261918	0.00300865	0.0016348	0.00553705	0.00573231	0.00583925
SIN_1022989	SiTH27	0.00631647	0.00499027	0.00220756	0.00872881	0.0050366	0.0129881
SIN_1017662	SiTH28	0.017337	0.0011166	0.00474295	0.0182833	0.0303955	0.00432425
SIN_1009862	SiTH29	0.0676078	0.049721	0.0394636	0.0326524	0.0301158	0.0534129
SIN_1012982	SiTH30	0.00547345	0.0224574	3.57095e-05	0.00725571	0.0127797	0.00132481
SIN_1012955	SiTH31	0.00547345	0.00356965	0.000418254	0.0013187	0.00174406	0.0268302
SIN_1011076	SiTH32	0.0051782	0.00356965	0.00164617	0.000179965	0.00255936	0.00598956
SIN_1006772	SiTH33	0.000124635	1.78547e-05	6.29804e-06	0.000272146	0.000141197	0.000641321
SIN_1025352	SiTH34	0.0382959	0.0433848	0.0285572	0.0242366	0.0500669	0.0133532
