# Supplementary material for: Genome-wide identification and expression analysis of the trihelix transcription factor family in sesame (Sesamum indicum L.) under abiotic stress
Source: Mol Biol Rep. 2023 Aug 16;50(10):8281–95. doi: 10.1007/s11033-023-08640-w (PMC10519867; doi:10.1007/s11033-023-08640-w)
Supplement: Supplementary file 4 — Table S4: Relative Expression profiles of the sesame trihelix genes in different tissues [file 11033_2023_8640_MOESM4_ESM.xlsx]

## Sheet: Sheet1
Table S4 The predicted cis-elements in the promoter regions of the sesame trihelix genes
Gene name	Anaerobic induction	Salicylic acid response	ABA response	Gibberellin response	Defense and stress response	MeJA response	Light response	Auxin response	Drought inducibility	Wound response	Low temperature response
SiTH1	2	0	3	0	1	0	7	0	0	0	1
SiTH2	1	0	0	0	0	6	5	0	0	0	1
SiTH3	1	0	4	1	0	0	8	1	2	0	2
SiTH4	0	0	1	1	0	0	7	0	1	0	1
SiTH5	2	1	6	2	0	0	14	0	1	0	0
SiTH6	3	0	1	0	0	0	5	0	2	1	0
SiTH7	5	0	1	3	1	2	4	0	0	0	0
SiTH8	3	1	1	1	1	0	2	0	1	0	1
SiTH9	1	1	0	3	0	0	7	0	1	0	0
SiTH10	2	1	3	2	1	4	13	0	0	0	0
SiTH11	2	0	1	0	0	0	6	0	2	0	0
SiTH12	1	0	0	0	1	0	3	3	2	0	0
SiTH13	2	0	1	0	1	2	8	0	0	0	1
SiTH14	2	1	2	0	0	0	6	0	0	0	0
SiTH15	3	1	3	1	0	0	10	0	1	0	0
SiTH16	0	0	0	1	0	0	5	0	3	0	0
SiTH17	1	0	0	1	1	4	4	1	1	1	0
SiTH18	2	0	0	0	2	2	11	0	1	0	0
SiTH19	3	0	0	1	1	6	6	1	2	0	0
SiTH20	3	0	0	0	0	0	6	0	0	0	1
SiTH21	2	3	4	1	0	2	13	1	0	0	0
SiTH22	7	0	0	0	0	0	5	0	0	0	0
SiTH23	1	0	2	1	0	2	8	1	0	0	1
SiTH24	7	0	2	0	0	0	8	1	0	0	1
SiTH25	0	1	2	2	0	2	9	0	0	0	0
SiTH26	0	0	1	4	1	4	9	0	2	0	0
SiTH27	1	2	7	0	0	3	12	1	1	0	1
SiTH28	1	0	0	1	0	2	8	0	0	0	0
SiTH29	1	0	3	1	1	6	9	0	1	0	0
SiTH30	4	1	1	2	0	2	7	2	0	0	1
SiTH31	5	1	2	1	0	4	8	0	1	0	0
SiTH32	2	0	5	0	0	8	12	0	1	0	0
SiTH33	4	3	2	1	0	0	8	0	0	0	0
SiTH34	1	0	2	4	0	6	10	0	0	0	1
